# Supplementary material for: When Pedestrian Crossings Become Danger Zones: Trauma and Mortality Risks in Elderly Pedestrians
Source: Int J Environ Res Public Health. 2025 Oct 13;22(10):1556. doi: 10.3390/ijerph22101556 (PMC12563057; doi:10.3390/ijerph22101556)
Supplement: Supplementary file 1 [file ijerph-22-01556-s001.zip]

Archive with 1 entries (1 files):
- ijerph-3817018-supplementary.pdf
